# Supplementary material for: Does cognitive function impairment affect the duration of hospitalization and in-hospital mortality in geriatric patients hospitalized for COVID-19?
Source: PLoS One. 2023 Apr 25;18(4):e0284977. doi: 10.1371/journal.pone.0284977 (PMC10128959; doi:10.1371/journal.pone.0284977)
Supplement: S1 Data — (CSV) [file pone.0284977.s002.csv]

No. patients	Age	Days_of_hospital_stay	In_hospital_mortality	Sex	FCV-19S	IADL	ADL	GDS15	AMTS	Age_cat
1	77	9	Tak	M	7	22	6	4	8	=>65
2	84	13	Nie	K	28	24	6	10	3	=>65
3	82	26	Tak	K	14	24	6	7	9	=>65
4	80	10	Nie	K	21	16	5	10	3	=>65
5	84	10	Tak	K	25	16	2	11	4	=>65
6	75	16	Nie	M	33	22	5	2	9	=>65
7	75	8	Nie	M	24	22	5	2	10	=>65
8	71	16	Nie	M	27	23	5	3	10	=>65
9	65	32	Nie	M	35	12	3	6	8	=>65
10	88	10	Nie	M	21	20	6	6	9	=>65
11	70	7	Nie	M	7	19	3	13	8	=>65
12	97	7	Tak	K	35	15	2	11	4	=>65
13	83	19	Nie	K	33	24	6	9	9	=>65
14	81	26	Nie	K	27	21	4	8	10	=>65
15	75	15	Nie	K	15	14	2	5	10	=>65
16	72	34	Nie	K	16	24	6	7	10	=>65
17	67	21	Nie	K	31	24	6	12	10	=>65
18	65	19	Nie	M	23	24	6	14	7	=>65
19	70	14	Nie	M	34	23	5	0	10	=>65
20	65	15	Nie	M	22	23	6	1	10	=>65
21	85	14	Nie	K	35	19	4	6	7	=>65
22	85	15	Nie	K	34	22	4	5	7	=>65
23	84	32	Nie	K	31	21	4	6	5	=>65
24	71	18	Nie	K	18	22	4	6	6	=>65
25	71	21	Nie	M	29	19	4	1	10	=>65
26	72	21	Nie	M	10	16	3	8	7	=>65
27	84	17	Tak	K	35	16	3	7	5	=>65
28	86	22	Nie	K	27	13	3	8	3	=>65
29	68	16	Nie	M	29	16	3	5	7	=>65
30	84	25	Nie	M	27	21	4	2	10	=>65
31	84	9	Nie	M	11	16	3	8	8	=>65
32	87	10	Nie	M	11	22	5	4	8	=>65
33	87	24	Nie	M	13	21	4	3	7	=>65
34	78	60	Nie	M	23	20	4	0	10	=>65
35	74	31	Tak	K	7	14	0	14	8	=>65
36	80	29	Tak	K	21	19	4	4	8	=>65
37	85	10	Nie	K	15	24	2	2	10	=>65
38	80	23	Nie	K	26	23	2	2	9	=>65
39	88	18	Tak	K	18	20	2	1	9	=>65
40	84	14	Tak	K	23	24	6	1	9	=>65
41	82	12	Tak	K	23	16	1	4	6	=>65
42	78	13	Tak	M	24	16	3	5	8	=>65
43	89	40	Nie	M	18	9	1	2	9	=>65
44	72	5	Tak	K	25	16	3	1	7	=>65
45	80	18	Nie	K	23	22	3	1	9	=>65
46	83	27	Nie	K	9	22	4	2	10	=>65
47	87	16	Nie	K	16	22	3	4	10	=>65
48	90	11	Nie	K	23	19	3	2	6	=>65
49	73	11	Nie	K	9	24	6	1	7	=>65
50	67	10	Nie	M	14	24	6	1	9	=>65
51	87	26	Nie	K	20	22	5	5	9	=>65
52	89	21	Nie	K	21	23	6	3	7	=>65
53	76	16	Nie	M	24	24	6	4	10	=>65
54	77	25	Tak	M	13	24	5	1	9	=>65
55	65	38	Nie	M	10	24	6	4	10	=>65
56	89	29	Nie	M	24	17	3	7	8	=>65
57	70	17	Nie	K	17	20	4	9	10	=>65
58	74	26	Nie	K	13	23	6	2	10	=>65
59	67	16	Nie	K	18	23	6	8	10	=>65
60	70	24	Nie	K	22	23	6	5	10	=>65
61	69	62	Nie	M	14	22	6	5	10	=>65
62	77	12	Nie	K	12	23	5	1	9	=>65
63	75	16	Nie	K	20	17	4	3	8	=>65
64	79	25	Nie	K	18	22	6	2	8	=>65
65	71	20	Nie	K	22	22	6	2	9	=>65
66	73	12	Nie	K	26	24	6	5	9	=>65
67	84	14	Tak	M	22	11	1	7	5	=>65
68	89	15	Nie	K	22	11	0	3	9	=>65
69	71	10	Nie	K	19	24	6	2	7	=>65
70	68	10	Nie	K	21	24	6	2	10	=>65
71	91	15	Tak	K	26	19	1	2	7	=>65
72	73	12	Nie	K	19	24	6	2	10	=>65
73	69	8	Nie	K	23	22	3	2	10	=>65
74	88	9	Nie	M	13	23	4	0	9	=>65
75	68	7	Nie	M	28	24	6	3	10	=>65
76	91	20	Nie	K	27	16	2	3	8	=>65
77	95	11	Nie	K	15	16	1	4	3	=>65
78	90	11	Nie	M	12	24	4	1	9	=>65
79	73	12	Nie	M	18	24	6	1	10	=>65
80	70	18	Nie	M	12	18	3	3	9	=>65
81	89	14	Tak	K	29	23	6	9	4	=>65
82	91	23	Tak	K	27	15	3	7	8	=>65
83	82	19	Nie	K	16	22	4	8	10	=>65
84	70	22	Nie	K	26	24	6	4	9	=>65
85	72	23	Nie	K	16	24	6	2	10	=>65
86	65	7	Tak	M	29	24	6	4	10	=>65
87	72	13	Nie	K	7	10	0	10	0	=>65
88	69	32	Nie	M	7	24	6	1	9	=>65
89	69	18	Nie	K	14	22	6	1	7	=>65
90	71	18	Nie	K	27	24	6	4	9	=>65
91	85	19	Tak	K	7	19	6	4	9	=>65
92	75	16	Nie	K	20	24	6	0	10	=>65
93	65	14	Nie	M	23	20	3	8	10	=>65
94	80	12	Nie	M	20	24	6	3	10	=>65
95	85	22	Nie	K	15	23	6	3	9	=>65
96	75	12	Nie	K	20	14	2	5	10	=>65
97	75	13	Nie	K	23	24	5	7	10	=>65
98	71	15	Nie	M	24	24	4	3	10	=>65
99	88	22	Tak	K	25	16	0	3	9	=>65
100	79	11	Nie	K	18	23	6	2	10	=>65
101	74	10	Nie	M	18	23	6	4	9	=>65
102	75	40	Nie	M	14	16	3	5	5	=>65
103	79	31	Nie	K	16	24	6	0	7	=>65
104	65	4	Nie	M	19	23	6	3	10	=>65
105	70	37	Nie	M	14	24	6	3	10	=>65
106	68	21	Nie	M	16	9	1	11	6	=>65
107	83	11	Nie	M	22	23	6	4	9	=>65
108	85	18	Nie	M	24	20	2	9	9	=>65
109	78	7	Nie	K	20	24	6	5	8	=>65
110	81	23	Nie	K	15	22	5	3	5	=>65
111	66	15	Nie	M	20	24	6	2	9	=>65
112	72	15	Tak	K	22	24	4	2	8	=>65
113	70	8	Nie	K	20	23	5	0	9	=>65
114	71	13	Nie	K	22	24	6	4	9	=>65
115	70	9	Nie	K	16	24	6	1	9	=>65
116	67	14	Nie	K	19	24	6	4	10	=>65
117	69	21	Nie	M	14	24	6	1	9	=>65
118	75	15	Nie	M	14	24	6	0	10	=>65
119	86	17	Nie	K	24	22	5	3	10	=>65
120	80	6	Nie	K	20	24	6	0	10	=>65
121	86	24	Nie	K	16	12	1	4	8	=>65
122	80	21	Tak	M	18	24	6	5	9	=>65
123	90	28	Tak	M	20	9	0	6	5	=>65
124	77	33	Nie	K	22	24	6	6	9	=>65
125	83	22	Nie	M	18	19	5	0	7	=>65
126	92	9	Nie	K	14	23	5	10	7	=>65
127	86	22	Nie	K	14	19	5	6	10	=>65
128	75	19	Nie	K	18	24	6	4	9	=>65
129	86	21	Nie	K	17	22	4	4	10	=>65
130	87	10	Nie	K	20	24	6	0	8	=>65
131	76	36	Nie	M	14	14	2	1	2	=>65
132	87	10	Nie	K	16	14	3	5	9	=>65
133	78	24	Nie	K	21	21	4	1	2	=>65
134	74	10	Nie	M	20	23	6	1	3	=>65
135	76	10	Nie	M	16	24	5	2	9	=>65
136	89	11	Nie	K	15	15	5	1	10	=>65
137	95	6	Tak	K	22	11	5	6	8	=>65
138	83	15	Nie	K	14	24	6	2	9	=>65
139	80	23	Nie	M	22	24	6	4	10	=>65
140	74	17	Nie	K	20	24	6	4	9	=>65
141	85	8	Nie	M	16	21	5	6	10	=>65
142	80	20	Tak	M	26	24	6	4	10	=>65
143	83	31	Nie	K	24	20	6	6	6	=>65
144	71	63	Nie	M	22	24	6	4	9	=>65
145	91	8	Nie	K	27	16	5	10	4	=>65
146	66	7	Tak	M	16	20	6	3	9	=>65
147	88	12	Tak	K	16	24	6	0	3	=>65
148	88	12	Tak	K	14	22	6	1	9	=>65
149	84	11	Nie	M	17	20	3	1	9	=>65
150	68	17	Nie	K	29	22	5	4	8	=>65
151	68	21	Nie	M	17	24	6	2	10	=>65
152	80	16	Nie	K	16	13	1	2	8	=>65
153	65	15	Nie	M	18	23	6	0	10	=>65
154	79	14	Nie	K	20	20	5	0	7	=>65
155	81	16	Nie	K	20	20	6	7	9	=>65
156	65	3	Nie	K	16	24	5	5	10	=>65
157	77	11	Nie	K	16	24	6	2	9	=>65
158	97	10	Nie	K	15	15	1	1	7	=>65
159	73	10	Nie	K	21	24	6	1	8	=>65
160	78	7	Nie	K	24	24	6	3	10	=>65
161	74	26	Nie	K	14	20	3	8	7	=>65
162	66	7	Nie	M	14	24	5	0	8	=>65
163	68	7	Nie	M	16	24	6	0	10	=>65
164	92	17	Nie	K	18	10	1	3	7	=>65
165	86	10	Nie	M	14	24	6	2	8	=>65
166	89	11	Nie	M	14	21	4	7	10	=>65
167	69	11	Nie	M	14	24	6	0	10	=>65
168	71	17	Nie	K	27	22	4	3	10	=>65
169	81	10	Nie	K	14	15	0	7	1	=>65
170	71	33	Nie	K	14	24	5	4	8	=>65
171	86	2	Tak	M	14	10	0	7	6	=>65
172	89	26	Nie	M	14	10	0	9	4	=>65
173	85	14	Tak	K	20	15	0	2	0	=>65
174	82	11	Nie	M	20	24	5	2	7	=>65
175	71	15	Nie	K	28	16	2	7	8	=>65
176	91	10	Nie	M	14	8	0	4	3	=>65
177	65	21	Nie	K	21	9	0	4	2	=>65
178	90	42	Nie	M	14	18	2	8	9	=>65
179	81	21	Nie	M	14	9	0	9	4	=>65
180	67	22	Tak	K	22	24	5	5	9	=>65
181	73	11	Nie	K	20	20	5	1	10	=>65
182	80	11	Nie	K	14	21	5	6	9	=>65
183	74	15	Nie	M	14	14	4	4	7	=>65
184	92	19	Nie	M	14	21	5	6	9	=>65
185	80	13	Nie	M	14	10	0	4	4	=>65
186	66	11	Nie	K	14	24	6	2	9	=>65
187	70	11	Nie	M	14	24	0	1	10	=>65
188	91	14	Nie	M	21	13	0	9	6	=>65
189	70	12	Nie	M	14	9	0	1	4	=>65
190	75	11	Nie	M	14	24	6	0	8	=>65
191	82	12	Nie	K	18	19	2	7	10	=>65
192	79	34	Nie	K	20	23	6	1	10	=>65
193	65	11	Nie	M	19	16	0	8	9	=>65
194	91	10	Nie	K	14	19	5	0	4	=>65
195	92	21	Tak	K	14	8	0	8	4	=>65
196	68	10	Nie	K	14	24	5	1	10	=>65
197	66	8	Nie	K	14	24	5	5	9	=>65
198	70	20	Nie	M	20	24	5	1	9	=>65
199	70	8	Nie	M	20	24	5	0	9	=>65
200	87	15	Nie	K	20	20	5	3	8	=>65
201	86	11	Nie	K	20	23	5	5	3	=>65
202	74	10	Nie	M	15	10	0	4	2	=>65
203	85	27	Nie	M	14	22	5	9	5	=>65
204	75	40	Nie	M	14	24	5	1	10	=>65
205	84	27	Nie	K	28	24	5	8	8	=>65
206	90	15	Nie	K	24	21	2	0	7	=>65
207	93	36	Nie	K	22	12	1	6	9	=>65
208	76	20	Nie	M	22	15	1	8	10	=>65
209	82	32	Nie	K	14	24	6	4	8	=>65
210	81	27	Nie	K	14	9	0	9	9	=>65
211	91	10	Nie	K	14	23	6	1	3	=>65
212	81	10	Nie	K	20	21	4	3	10	=>65
213	68	10	Nie	K	14	13	1	2	10	=>65
214	71	4	Nie	K	18	24	5	7	9	=>65
215	71	15	Nie	M	14	18	6	8	9	=>65
216	90	25	Tak	M	18	24	6	4	7	=>65
217	71	6	Tak	M	14	24	5	5	7	=>65
218	66	106	Nie	M	14	24	5	1	10	=>65
219	69	21	Nie	M	15	24	5	3	10	=>65
